# Supplementary material for: Optimization of Personalized Amlodipine Dosing Strategies for Children Based on Pharmacokinetic Data from Chinese Male Adults and PBPK Modeling
Source: Children (Basel). 2021 Oct 22;8(11):950. doi: 10.3390/children8110950 (PMC8618961; doi:10.3390/children8110950)
Supplement: Supplementary file 1 [file children-08-00950-s001.zip]

Archive with 1 entries (1 files):
- children-1405136-supplementary.pdf
